# Supplementary material for: Bile acids-mediated intracellular cholesterol transport promotes intestinal cholesterol absorption and NPC1L1 recycling
Source: Nat Commun. 2023 Oct 13;14:6469. doi: 10.1038/s41467-023-42179-5 (PMC10575946; doi:10.1038/s41467-023-42179-5)
Supplement: Supplementary file 4 — Source Data [file 41467_2023_42179_MOESM4_ESM.xlsx]

## Sheet: Fig. 1c
	Fig. 1c
			3H-Chol. In liver(% of dose)
			+/+	+/4A	4A/4A
		1#	0.487645	0.380247	0.238017
		2#	0.39476	0.194477	0.0822417
		3#	0.436365	0.340577	0.216731
		4#	0.451846	0.225439	0.150938
			significant?	P value	summary
		+/+ vs +/4A	Yes	0.0259	*
		+/+ vs 4A/4A	Yes	0.001	***

## Sheet: Fig. 1d
	Fig. 1d
			3H-Chol. In Plasma(% of dose)
			+/+	+/4A	4A/4A
		1#	0.15936	0.142688	0.108802
		2#	0.175058	0.125907	0.0646317
		3#	0.185667	0.134135	0.102415
		4#	0.22161	0.117571	0.0713438
			significant?	P value	summary
		+/+ vs +/4A	Yes	P=0.0113	*
		+/+ vs 4A/4A	Yes	P=0.0002	***

## Sheet: Fig. 2c
	Fig. 2c
		ERC chol.(% of total)
		Vehicle	Bile	Boiled bile	Dialyzed	BA (mixture)	GDCA	CDX
		0.671318	0.125902	0.113045	0.827935	0.063472	0.068878	0.084923
		0.754599	0.110486	0.111423	0.787588	0.051712	0.110798	0.109655
		0.791108	0.122503	0.089411	0.696801	0.054376	0.056209	0.094234
			significant?	P Value	summary
		Vehicle vs bile	Yes	1.54137e-10	***
		Vehicle vs Boiled bile	Yes	1.13585e-10	***
		Vehicle vs Dialyzed bile	No	0.9315	ns
		Vehicle vs BA (Mixture）	Yes	4.1573e-11	***
		Vehicle vs GDCA	Yes	6.6395e-11	***
		Vehicle vs CDX	Yes	9.571e-11	***

## Sheet: Fig. 2d
	Fig. 2d
		Relative intensity of surface NPC1L1
		Vehicle	Bile	Boiled bile	Dialyzed bile	BA (mixture)	GDCA	CDX
		0.161725	0.803588	1.01615	0.161381	0.787897	1.07876	0.727764
		0.198744	0.740651	0.88203	0.185751	0.958886	1.0528	1.02195
		0.165823	1.12283	0.999968	0.168463	1.01876	0.868439	1.14152
			significant?	P Value	summary
		Vehicle vs bile	Yes	0.0002	***
		Vehicle vs Boiled bile	Yes	5.65687e-05	***
		Vehicle vs Dialyzed bile	No	>0.9999	ns
		Vehicle vs BA (Mixture）	Yes	0.0001	***
		Vehicle vs GDCA	Yes	3.52794e-05	***
		Vehicle vs CDX	Yes	5.84333e-05	***

## Sheet: Fig. 3b
	Fig. 3b
			Relative amount of mobilized cholesterol (%)
			Vehicle	BA (Mixture)	CDCA	DCA	GDCA	TDCA	GCDCA	TCDCA	CA	GCA	TCA	LCA	GLCA	TLCA
		1#	0.030677	0.313796	0.26487	0.200129	0.267794	0.233944	0.161985	0.146275	0.0547278	0.0338776	0.0166138	0.0241314	0.0381447	0.0298046
		2#	0.009973	0.284067	0.269168	0.23891	0.214183	0.300023	0.106077	0.150687	0.013076	0.0372234	0.0287308	0.00745127	0.0498789	0.0363021
		3#	0.003766	0.269168	0.331584	0.300129	0.289421	0.211823	0.148408	0.134443	0.0159368	0.0276711	0.0324645	0.0382416	0.0204463	0.00366914
				significant?	P Value	summary
			Vehicle vs BA (Mixture)	Yes	8.1432e-11	***
			Vehicle vs CDCA	Yes	8.479e-11	***
			Vehicle vs DCA	Yes	<0.0001	***
			Vehicle vs GDCA	Yes	<0.0001	***
			Vehicle vs TDCA	Yes	<0.0001	***
			Vehicle vs GCDCA	Yes	0.000459948	***
			Vehicle vs TCDCA	Yes	0.000257044	***
			Vehicle vs CA	no	>0.9999	ns
			Vehicle vs GCA	no	0.9899	ns
			Vehicle vs TCA	no	>0.9999	ns
			Vehicle vs LCA	no	>0.9999	ns
			Vehicle vs GLCA	no	0.99922	ns
			Vehicle vs TLCA	no	>0.9999	ns
			BA (Mixture) vs GCDCA	Yes	<0.0001	***
			BA (Mixture) vs TCDCA	Yes	<0.0001	***
			CDCA vs GCDCA	Yes	<0.0001	***
			CDCA vs TCDCA	Yes	<0.0001	***
			DCA vs GCDCA	Yes	<0.01	**
			DCA vs TCDCA	Yes	<0.01	**
			GDCA vs GCDCA	Yes	<0.01	**
			GDCA vs TCDCA	Yes	<0.01	**
			TDCA vs GCDCA	Yes	<0.01	**
			TDCA vs TCDCA	Yes	<0.01	**

## Sheet: Fig. 3c
	Fig. 3c
			Raletive amount of cholesteryl ester (%of total cholesterol)
			-Avasimibe			+Avasimibe
			1#	2#	3#	1#	2#	3#
		Vehicle	0.0412424	0.0513903	0.031814	0.021256	0.0282547	0.01543
		BA (Mixture)	0.12139	0.129797	0.087401	0.038658	0.0315236	0.0192876
		TCA	0.0311355	0.0415385	0.045266	0.024373	0.0393523	0.0314629
		CDCA	0.0821836	0.0919283	0.076711	0.029622	0.0184475	0.052093
		DCA	0.0809306	0.073078	0.092164	0.011396	0.0264045	0.0347676
		GDCA	0.0821801	0.0885831	0.095611	0.023525	0.0132108	0.0324027
		TDCA	0.0738926	0.101519	0.06695	0.02446	0.0312391	0.0250612
			significant?	P Value	summary
		Vehicle (-ava) vs BA (Mixture) (-ava)	Yes	3.07271e-06	***
		Vehicle (-ava) vs TCA (-ava)	no	>0.9999	ns
		Vehicle (-ava) vs CDCA (-ava)	Yes	0.00831522	**
		Vehicle (-ava) vs DCA (-ava)	Yes	0.0124508	*
		Vehicle (-ava) vs GDCA (-ava)	Yes	0.00208038	**
		Vehicle (-ava) vs TDCA (-ava)	Yes	0.0172465	*
		Vehicle (-ava) vs Vehicle (+ava)	no	0.710335	ns
		BA (Mixture) (-ava) vs BA (Mixture) (+ava)	Yes	1.57959e-07	***
		TCA (-ava) vs TCA (+ava)	no	0.999886	ns
		CDCA (-ava) vs CDCA (+ava)	Yes	0.000941499	***
		DCA (-ava) vs DCA (+ava)	Yes	0.000115735	***
		GDCA (-ava) vs GDCA (+ava)	Yes	1.36801e-05	***
		TDCA (-ava) vs TDCA (+ava)	Yes	0.000346553	***

## Sheet: Fig. 3e
	Fig. 3e
				Vehicle			BA (Mixture)			TCA			CDCA			DCA			GDCA			TDCA
				1#	2#	3#	1#	2#	3#	1#	2#	3#	1#	2#	3#	1#	2#	3#	1#	2#	3#	1#	2#	3#
			-ava	0.168223	0.276247	0.197642	0.915068	1.2485	0.836435	0.190983	0.20835	0.187571	1.13866	0.93206	0.872143	1.00499	0.928989	0.835094	0.889464	1.03937	0.785505	0.866356	0.998804	1.074
			+ava	0.243955	0.189608	0.218105	0.260711	0.178007	0.169379	0.187931	0.176431	0.244027	0.176193	0.131548	0.227227	0.22252	0.1949	0.203072	0.26756	0.151758	0.139429	0.216545	0.184319	0.2001
				Significant?	P Value	Summary
			Vehicle (-ava) vs BA (Mixture) (-ava)	Yes	2.67953e-09	***
			Vehicle (-ava) vs TCA (-ava)	no	>0.9999	ns
			Vehicle (-ava) vs CDCA (-ava)	Yes	4.63203e-09	***
			Vehicle (-ava) vs DCA (-ava)	Yes	2.56984e-08	***
			Vehicle (-ava) vs GDCA (-ava)	Yes	4.47677e-08	***
			Vehicle (-ava) vs TDCA (-ava)	Yes	4.80045e-09	***
			Vehicle (-ava) vs Vehicle (+ava)	no	>0.9999	ns
			BA (Mixture) (-ava) vs BA (Mixture) (+ava)	Yes	1.94161e-09	***
			TCA (-ava) vs TCA (+ava)	no	>0.9999	ns
			CDCA (-ava) vs CDCA (+ava)	Yes	1.67038e-09	***
			DCA (-ava) vs DCA (+ava)	Yes	2.06814e-08	***
			GDCA (-ava) vs GDCA (+ava)	Yes	1.92803e-08	***
			TDCA (-ava) vs TDCA (+ava)	Yes	3.23292e-09	***

## Sheet: Fig. 3h
	Fig. 3h
			Relative intensity of D4H
			Vehicle	BA	TCA	CDCA	DCA	GDCA	TDCA
		1#	0.108012	1.04894	0.123308	1.0411	0.945901	0.868704	0.967097
		2#	0.112471	1.05941	0.126695	0.781063	1.20191	1.02499	1.07761
		3#	0.111809	0.891653	0.0752	0.950898	0.903045	1.06249	1.2251
				Significant?	P Value	summary
			Vehicle vs BA (Mixture)	Yes	1.30219e-06	***
			Vehicle vs TCA	no	>0.9999	ns
			Vehicle vs CDCA	Yes	3.85334e-06	***
			Vehicle vs DCA	Yes	1.03105e-06	***
			Vehicle vs GDCA	Yes	1.59668e-06	***
			Vehicle vs TDCA	Yes	3.92027e-07	***

## Sheet: Fig. 4b
		Fig. 4b
				ERC chol. (% of total)
				KD NC			KD Ntcp
				1#	2#	3#	1#	2#	3#
			Vehicle	0.662077	0.666391	0.713685	0.630664	0.60239	0.665364
			GDCA	0.093484	0.090004	0.071614	0.694133	0.696028	0.717561
			TDCA	0.11102	0.097321	0.096024	0.719197	0.66778	0.682664
				Significant?	P Value	Summary
			Vehicle (KD NC) vs GDCA (KD NC)	Yes	3.302e-12	***
			Vehicle (KD NC) vs TDCA (KD NC)	Yes	3.918e-12	***
			Vehicle (KD NC) vs Vehicle (KD Ntcp)	no	0.152439	ns
			GDCA (KD NC) vs GDCA (KD Ntcp)	Yes	2.653e-12	***
			TDCA (KD NC) vs TDCA (KD Ntcp)	Yes	3.557e-12	***

## Sheet: Fig. 4c
	Fig. 4c
				Relative intensity of NPC1L1
				KD NC			KD Ntcp
				1#	2#	3#	1#	2#	3#
			Vehicle	0.159133	0.216672	0.14775	0.194199	0.202443	0.228087
			GDCA	1.1665	0.914283	0.919215	0.213756	0.202332	0.170128
			TDCA	0.986161	0.81149	1.10406	0.137685	0.155409	0.203328
				Significant?	P Value	Summary
			Vehicle (KD NC) vs GDCA (KD NC)	Yes	8.62532e-07	***
			Vehicle (KD NC) vs TDCA (KD NC)	Yes	1.34581e-06	***
			Vehicle (KD NC) vs Vehicle (KD Ntcp)	no	0.996309	ns
			GDCA (KD NC) vs GDCA (KD Ntcp)	Yes	1.14347e-06	***
			TDCA (KD NC) vs TDCA (KD Ntcp)	Yes	1.18857e-06	***

[truncated: 57 more sheets: Fig. 4d, Fig. 4f, Fig. 4h, Fig. 4i, Fig. 5b, Fig. 5c, Fig. 5e, Fig. 5f, Fig. 5h, Fig. 5j, fig 6, Fig. 6c, Fig. 6e, Fig. 6f, Fig. 6g, Fig. 7a, Fig. 7b, Fig. 7c, Fig. 7e, Fig S2a …]
